# Supplementary material for: Chromosome-level genome of the three-spot damselfish, Dascyllus trimaculatus:
Source: G3 (Bethesda). 2023 Mar 11;13(4):jkac339. doi: 10.1093/g3journal/jkac339 (PMC10085752; doi:10.1093/g3journal/jkac339)
Supplement: jkac339_Supplementary_Data [file jkac339_supplementary_data.zip]

Archive with 2 entries (2 files):
- Supplementary_Figure_1_G3-2022-403614.pdf
- Supplementary_Table_1_G3-2022-403614.docx
